# Supplementary material for: Genetic structuring and estimation of reproductive adults in Onchocerca volvulus: A genome-wide analysis across hosts and regions
Source: PLoS Negl Trop Dis. 2025 Jul 1;19(7):e0013221. doi: 10.1371/journal.pntd.0013221 (PMC12212510; doi:10.1371/journal.pntd.0013221)
Supplement: S2 Table — (XLSX) [file pntd.0013221.s011.xlsx]

## Sheet: S2 Table
Mf sample ID	Total bases (Gb)	Total number of reads	Total number of reads (after quality trimming)	% mapped reads				% genome covered (10x min. depth)			Mapped reads		Read count ratio (Chr-X/Autosomal)	Chr-Y coverage (10x min. depth)	Mf sex	Ov autosomal SNPs
				Ov (nuclear)	Ov (mitochondria)	Wolbachia	Human	Ov (nuclear)	Ov (mitochondria)	Wolbachia	Ov (autosome)	Ov (Chr-X)				Genotype missingness	Inbreed coefficient	Average read depth
DRC_1118_01	10.9017	36098207	35232506	64.9845	34.4366	0.091974	0.486909	69.98	100	16.12	18729257	5850001	0.312346	3.06	F	0.0232489	0.35873	31.1548
DRC_1118_02	19.6153	64951207	63208502	64.8154	34.6665	0.104282	0.413729	82.52	100	33.87	32423872	7790666	0.240276	36.37	M	0.00852615	0.12384	53.6396
DRC_1118_03	9.58759	31746980	30807694	78.791	20.3126	0.136353	0.760061	68.93	100	25.75	26499864	4517245	0.170463	54.19	M	0.0238326	0.33439	41.8671
DRC_1118_04	12.3164	40782873	39594908	76.2316	22.9785	0.14038	0.649467	76.71	100	33.77	33032399	5694433	0.172389	61.66	M	0.0116169	0.26896	51.6621
DRC_1118_05	17.5447	58094881	56722666	41.1909	58.3101	0.0345182	0.464461	60.37	100	5.58	14007607	2437316	0.173999	43.75	M	0.0210095	0.31929	23.4572
DRC_1118_06	17.1663	56842163	55341074	82.0851	17.5906	0.0509239	0.273336	86.68	100	13.69	44380935	14072209	0.317078	4.34	F	0.00744103	0.24274	68.7762
DRC_1118_07	9.93136	32885307	32013510	78.1295	21.5321	0.0353309	0.303062	74.56	100	6.19	28125051	4910152	0.174583	60.36	M	0.0128035	0.27432	44.5459
DRC_1118_08	10.0077	33137920	32209534	51.2498	47.4345	0.107871	1.20787	57.15	100	18.07	12566648	3806663	0.302918	2.3	F	0.0421949	0.40993	21.218
DRC_1118_09	14.1	46688687	45282111	73.8738	25.3785	0.140804	0.60684	74.21	100	36.76	33652715	5624620	0.167137	59	M	0.0158409	0.29386	52.6805
DRC_1118_10	17.4676	57839731	56415978	73.0272	25.845	0.0277313	1.10004	76.71	100	6.26	34101692	10692611	0.313551	3.44	F	0.0208657	0.34182	53.4127
DRC_1118_11	9.97391	33026202	32158885	55.4681	18.391	0.298058	25.8429	41.44	100	6.92	8876611	1486369	0.167448	26.4	M	0.0590403	0.44369	14.9749
DRC_1118_12	9.92991	32880500	32019415	45.2648	53.4917	0.0746393	1.16891	50.2	100	9.42	12400770	1991107	0.160563	33.1	M	0.0461028	0.44663	21.2544
DRC_1118_13	17.0107	56326985	54849142	33.6522	66.0842	0.0586168	0.204989	68.76	100	9.24	11791792	1812766	0.153731	51.67	M	0.00655469	0.23173	23.348
DRC_1118_14	8.51944	28210058	27551878	44.91	54.8371	0.0609998	0.191855	68.97	100	3.01	10434418	1808799	0.173349	44.87	M	0.00597914	0.22232	20.9106
DRC_1118_15	9.77412	32364628	31664971	41.6526	58.1431	0.026359	0.177919	70	100	1.69	11612269	1909568	0.164444	45.55	M	0.00653188	0.25384	23.5238
DRC_1118_16	10.2957	34091623	33293350	56.7521	42.939	0.132758	0.176126	81.45	100	32.21	18723622	2881925	0.153919	63.15	M	0.00440727	0.19617	37.6106
DRC_1118_17	15.7605	52187021	50953244	40.433	59.2853	0.118618	0.163043	73.23	100	34.4	14631086	2343363	0.160163	48.53	M	0.00703778	0.23999	28.6522
DRC_1118_18	9.02358	29879395	29009173	57.9064	41.9004	0.0756682	0.117563	89.43	100	8.19	15974660	5113444	0.320097	3.23	F	0.00478771	0.21963	32.2653
DRC_1118_19	10.602	35106082	34228749	83.6595	15.9196	0.126088	0.29486	78.19	100	28.39	31495268	9410671	0.298796	3.28	F	0.0155	0.31319	50.683
DRC_1118_20	15.9598	52846877	51499897	81.6602	17.7488	0.138285	0.452717	79.14	100	34.81	41220362	11962480	0.290208	3.62	F	0.0174238	0.32697	63.322
DRC_1118_21	9.80454	32465348	31551811	62.9295	36.5974	0.159443	0.313744	69.28	100	33.63	19530130	3573496	0.182973	53.81	M	0.0143941	0.29052	31.5777
DRC_1118_22	11.239	37215341	36157929	52.9696	29.039	0.104279	17.8872	66.07	100	23.81	17680342	5269630	0.29805	2.65	F	0.0261157	0.3374	28.2655
DRC_1118_23	10.3785	34365807	33449631	69.6254	29.9735	0.0890637	0.312021	66.25	100	17.49	24032534	3677884	0.153038	51.46	M	0.0208404	0.31237	37.6267
DRC_1118_24	18.087	59890696	58351499	53.782	45.5788	0.09773	0.541396	74.87	100	26.18	21492409	6569165	0.30565	2.73	F	0.0138373	0.31658	36.8423
DRC_1118_25	10.0441	33258552	32123647	79.5335	20.0637	0.116056	0.286705	82.73	100	24.84	26442031	8841971	0.334391	3.19	F	0.00839784	0.26595	42.6867
DRC_1118_26	11.6895	38707005	37640377	79.3684	19.9579	0.0368512	0.636861	75.12	100	7.42	30982752	9247369	0.298468	3.18	F	0.0220848	0.37958	48.8957
DRC_1118_27	9.10389	30145347	29330348	59.7909	39.9396	0.112124	0.157372	88.55	100	17.06	14883060	4972958	0.334135	2.95	F	0.00496978	0.23023	29.973
DRC_1118_28	13.4937	44681002	43496181	75.4013	24.1179	0.107273	0.373526	80.22	100	27.83	30162727	9993567	0.331322	3.3	F	0.012634	0.28824	47.9648
DRC_1118_29	11.3523	38889926	37960301	72.232	27.0331	0.125811	0.609032	67.5	100	23.72	26986575	4232234	0.156827	50.13	M	0.0248514	0.34191	40.9002
DRC_1118_30	8.82651	29226869	28484718	35.9554	63.8428	0.0709442	0.130885	56.17	100	5.01	8236963	1270715	0.15427	28.39	M	0.0096019	0.29374	16.7897
DRC_1118_31	12.2201	40464008	39279182	58.5934	40.9622	0.0259887	0.418408	70.76	100	3.6	17486662	5453038	0.31184	2.53	F	0.0181912	0.31466	29.0208
DRC_1118_32	9.10372	30144768	29190106	78.3335	21.2685	0.116373	0.281551	68.4	100	23.25	27410428	4775630	0.174227	51.56	M	0.0221862	0.36794	44.5607
DRC_1118_33	13.7458	45515743	44263455	74.8809	24.6298	0.105178	0.384161	77.64	100	28.59	36020711	5853099	0.162493	62.22	M	0.0107041	0.2813	56.6701
DRC_1118_34	15.2865	50617706	49406613	43.8871	55.8333	0.0517868	0.227751	64.72	100	9.5	13207263	4181795	0.316628	2.22	F	0.0213985	0.34168	22.7864
DRC_1118_35	12.1658	40284256	39194187	68.3728	25.2112	0.105836	6.31014	72.03	100	23.38	24085066	7305900	0.303337	2.87	F	0.021882	0.33163	36.4206
DRC_1118_36	12.5323	41497681	40292032	58.4191	41.2051	0.119224	0.256579	69.05	100	25.01	19667392	3314208	0.168513	53.26	M	0.0143721	0.30136	32.7419
DRC_1118_37	13.5827	44975788	43631219	73.9735	25.5831	0.129605	0.313764	73.48	100	29.75	33220807	5480195	0.164963	58.34	M	0.0174319	0.32876	52.1057
DRC_1118_38	14.3504	47517828	46359685	54.7848	44.9751	0.0995709	0.14058	91.24	100	31.97	21370753	6824378	0.319333	3.19	F	0.00379302	0.18573	41.5753
DRC_1118_39	10.571	35003272	34012517	41.5673	58.2371	0.0305077	0.165129	67.76	100	1.43	9514303	2770283	0.29117	1.58	F	0.00992002	0.28032	19.2869
DRC_1118_40	9.16602	30351045	29478122	70.8261	28.825	0.106322	0.242602	68.71	100	18.78	21108985	6367408	0.301644	2.44	F	0.0280468	0.41045	35.2484
DRC_1118_41	11.2121	37126166	36151810	59.9307	39.7151	0.091207	0.263025	61.72	100	16.92	19485383	3382007	0.173566	42.03	M	0.0324236	0.4214	32.1423
DRC_1118_42	8.71411	28854673	27991574	54.4448	45.1451	0.0781492	0.331894	59.11	100	10.58	12964746	4064820	0.313529	1.84	F	0.0356145	0.41319	21.851
DRC_1118_43	10.5679	36720451	35819884	30.1289	42.7362	0.169763	26.9652	28.09	100	1.8	5119036	1570329	0.306763	0.95	F	0.103126	0.56584	8.37728
DRC_1118_44	11.7448	37590432	36504821	58.1754	41.2673	0.0294333	0.527856	64.08	100	3.79	17559343	5169166	0.294383	2.84	F	0.0325405	0.36075	28.8778
DRC_1118_45	10.9003	36093609	35096409	67.2806	32.3233	0.0239823	0.372175	69.9	100	4.29	23712219	4222584	0.178076	50.8	M	0.0170401	0.33189	39.2461
DRC_1118_46	10.1529	33618916	32492275	71.5596	27.5107	0.113319	0.816399	70.78	100	20.75	21888159	6796823	0.310525	3.14	F	0.0262538	0.34626	34.9056
DRC_1118_47	12.173	40308055	39230230	53.4158	45.8275	0.07353	0.683166	56.78	100	12.09	14999366	4565417	0.304374	2.39	F	0.0563336	0.4553	23.4359
DRC_1118_48	14.6151	48394427	46914529	70.3424	29.1314	0.185844	0.340404	70.07	100	37.13	29358486	8878169	0.302406	2.84	F	0.0366655	0.4157	44.3075
DRC_1118_49	15.9012	52653048	51526901	60.6964	25.9427	0.0808593	13.28	62.2	100	11.17	28731972	8018807	0.27909	2.68	F	0.0497166	0.52897	48.5583
DRC_1118_50	8.89357	29448912	28582286	67.0633	26.6286	0.122963	6.18513	65.95	100	20.74	20879808	3550114	0.170026	46.97	M	0.0218384	0.31832	33.9077
DRC_1118_51	9.46545	31342536	30517621	39.7266	59.9666	0.0368903	0.269876	36	100	3.04	7785782	1267971	0.162857	24.1	M	0.0652589	0.48801	12.3431
DRC_1118_52	13.8284	45789291	43550040	52.9365	46.806	0.0318453	0.225739	61.88	100	4.55	17368348	2529223	0.145623	36.77	M	0.0268566	0.46605	34.1579
DRC_1118_53	14.8286	49101448	47525822	42.3166	57.2572	0.207628	0.21858	65.85	100	52.36	13918561	1758705	0.126357	42.74	M	0.0121049	0.33217	28.3434
DRC_1118_54	15.7065	52008411	50623978	31.3495	68.0683	0.0356781	0.546538	34.26	100	5.61	8500566	1268411	0.149215	18.35	M	0.122784	0.61846	14.8715
DRC_1118_55	11.0896	34993102	34203872	60.4203	38.7583	0.0727798	0.748616	40.23	100	12.64	20392273	3027492	0.148463	24.99	M	0.130837	0.63262	32.2374
DRC_1123_01	13.3593	44236003	42148550	62.0324	37.3913	0.079389	0.496917	69.75	100	16.09	20981765	6443904	0.307119	2.7	F	0.0287132	0.39138	34.104
DRC_1123_02	26.2868	87042465	78800915	83.3049	16.1248	0.137819	0.432529	82.52	100	38.39	77444133	12692320	0.16389	75.1	M	0.0123839	0.32809	106.602
DRC_1123_03	6.96034	23047468	21378399	74.7713	24.4386	0.134538	0.65561	58.36	100	18.4	18676954	2991012	0.160145	41.79	M	0.0395522	0.43808	29.3992
DRC_1123_04	5.87528	19454577	17811178	76.036	22.9453	0.111983	0.906703	59.78	100	12.22	15086480	4703788	0.311788	1.94	F	0.0420845	0.31193	24.1603
DRC_1123_05	11.0775	36680355	33292269	75.4348	24.1476	0.0104873	0.40718	68.67	100	1.54	28171182	4463448	0.15844	56.43	M	0.0242738	0.37829	42.9599
DRC_1123_06	7.7727	25737420	24211583	81.9064	16.8485	0.0879785	1.15708	55.4	100	8.44	24863760	4049993	0.162887	42.74	M	0.0709399	0.52936	36.2769
DRC_1123_07	6.62291	21930174	19832315	70.2911	28.9157	0.1502	0.642999	54.47	100	16	14320122	4355346	0.304142	2.05	F	0.0589547	0.53321	23.617
DRC_1123_08	7.25113	24010377	22087881	67.2364	32.347	0.0802498	0.336392	57.79	100	9.6	14880970	4838550	0.32515	2.26	F	0.0527451	0.49614	24.2162
DRC_1123_09	6.08644	20153764	18649004	72.3151	27.175	0.11458	0.395235	56.38	100	12.34	14753501	4603304	0.312014	2.1	F	0.055591	0.48742	22.8152
DRC_1123_10	17.2131	56996980	54008277	71.8132	24.8141	0.173732	3.19898	65.2	100	30.02	32564816	10039225	0.308284	2.91	F	0.0618736	0.5124	47.8248
DRC_1123_11	4.45898	14764829	13704618	64.3137	34.9341	0.0451222	0.707055	43.21	100	2.58	8985121	2772333	0.308547	1.46	F	0.0829385	0.57234	15.0138
DRC_1123_12	5.72423	18954406	17232915	72.5246	26.5389	0.128087	0.808382	53.74	100	13.2	13262400	4108834	0.309811	1.8	F	0.0631294	0.53635	21.4742
DRC_1123_13	9.54764	31614700	28560391	72.5817	26.7875	0.190058	0.440788	63.35	100	25.59	23538891	3821067	0.16233	48.24	M	0.03565	0.4395	36.0217
DRC_1123_14	6.59054	21822993	20181523	65.1805	34.4744	0.0920314	0.25309	57.68	100	10.87	13573715	4089929	0.301312	2	F	0.0428568	0.4606	22.326
DRC_1123_15	8.35889	27678434	25957760	72.9234	26.4651	0.137556	0.473904	62.71	100	18.51	20991590	3646521	0.173713	47.08	M	0.0324688	0.38808	33.0497
DRC_1123_16	7.05333	23355381	21433644	66.5754	33.0836	0.0269917	0.313968	55.94	100	2.36	14298682	4449933	0.311213	1.81	F	0.0550607	0.51577	23.6156
DRC_1123_17	8.42502	27897413	25817835	76.3885	23.0244	0.0768721	0.510229	68.84	100	11.36	23800579	3755679	0.157798	55.72	M	0.0177362	0.33472	37.4814
DRC_1123_18	12.957	42904043	41049621	76.7678	22.3903	0.125021	0.716865	71.42	100	27.97	31641160	5025732	0.158835	58.02	M	0.021297	0.34245	48.0325
DRC_1123_19	7.0566	23366219	20946563	49.6543	49.5553	0.0713807	0.719033	39.77	100	6.04	8278314	2609784	0.315255	1.18	F	0.102278	0.62874	13.5406
DRC_1123_20	6.53233	21630246	19889705	68.2516	31.336	0.0841447	0.328271	52.07	100	7.64	15243736	2497640	0.163847	37.21	M	0.0535719	0.50784	24.4325
DRC_1123_21	7.57174	25071977	23359752	62.3354	37.0014	0.118552	0.544569	53.91	100	13.84	14714586	2515345	0.170942	40.51	M	0.0442991	0.4487	23.2637
DRC_1123_22	12.5633	41600354	39660068	85.5855	13.5845	0.187034	0.642889	70.94	100	35.01	35669892	11151097	0.312619	3.74	F	0.0434315	0.4251	49.8733
DRC_1123_23	5.81769	19263866	17650791	67.0221	32.524	0.0538378	0.40001	48.89	100	4.48	13309776	2165251	0.162681	34.03	M	0.0606993	0.5178	20.9953
DRC_1123_24	8.90054	29471981	27521864	74.6541	24.3661	0.152146	0.827677	65.37	100	22.18	22019827	7037283	0.319588	2.56	F	0.0426625	0.43363	33.4243
DRC_1123_25	12.4336	41171013	39274428	82.8273	16.3951	0.222051	0.555575	74.03	100	40.23	33631632	10233348	0.304277	3.05	F	0.0288815	0.38563	50.2689
DRC_1123_26	15.3863	50948020	48385142	76.0039	23.2423	0.156502	0.597303	76.14	100	35.48	36128524	5924310	0.163979	62.47	M	0.0147428	0.29534	55.0217
DRC_1123_27	6.53351	21634155	19841399	75.3118	23.9154	0.123044	0.649677	64.26	100	15.86	16604902	5293848	0.318812	2.55	F	0.0337641	0.42593	26.5513
DRC_1123_28	10.7335	35541363	33330979	69.8986	29.5987	0.117246	0.385458	70.92	100	24.36	22330077	7240931	0.324268	2.77	F	0.0264509	0.42697	35.5966
DRC_1123_29	5.94517	19686002	18038054	79.9409	19.6252	0.130815	0.303083	61.91	100	13.63	16819630	5226235	0.310722	2.2	F	0.0398373	0.52549	26.4925
DRC_1123_30	6.86905	22745184	21454796	81.7021	17.5758	0.0874532	0.634665	60.4	100	9.61	20747332	6357116	0.306406	2.36	F	0.0567002	0.61197	31.5036
DRC_1123_31	5.52051	18279824	16832034	53.1246	46.5273	0.103569	0.24457	41.42	100	9.83	8360581	2665588	0.318828	1.42	F	0.0939701	0.59516	13.9985
DRC_1123_32	7.72719	25586708	23965774	62.4896	37.0074	0.114387	0.388613	53.66	100	15.51	16054721	2405316	0.14982	39.95	M	0.0466266	0.49617	25.3423
DRC_1123_33	82.0858	271807420	242113298	83.9741	15.2096	0.068463	0.747845	88.2	100	30.59	174207788	28296880	0.162432	84.21	M	0.00843083	0.30322	222.971
DRC_1123_34	7.69421	25477518	23957303	63.0285	36.4669	0.0943746	0.410196	51.2	100	10.9	14751469	2396457	0.162455	36.19	M	0.0590391	0.48981	23.4901
DRC_1123_35	6.70171	22191081	21052652	74.8863	23.5396	0.0491636	1.52494	61.83	100	5.91	16965782	5564756	0.327999	2.55	F	0.0441053	0.59724	27.0659
DRC_1123_36	9.86364	32661065	30751635	82.6705	15.9353	0.241124	1.15315	43.92	100	20.35	30674268	4067046	0.132588	34.87	M	0.171035	0.63332	35.3384
DRC_1123_37	7.00716	23202511	21038308	94.3808	3.64704	0.408372	1.56375	49.05	100	30.91	23983167	9052434	0.377449	2.37	F	0.141715	0.56232	27.1659
DRC_1123_38	3.86284	12790860	11990871	72.1568	26.7616	0.168439	0.913078	39.95	100	11.83	9450091	3021719	0.319756	1.52	F	0.128779	0.62107	15.1308
DRC_1157_01	8.75911	29003661	27390387	74.9811	22.647	0.0789033	2.293	58.79	100	10.87	24332818	3884884	0.159656	44.59	M	0.0519695	0.467	35.8842
DRC_1231_01	8.85961	29336443	28129808	97.4469	2.34723	0.0130335	0.192794	93.42	100	1.47	35008788	11442556	0.326848	3.87	F	0.00398446	0.21513	66.8226
DRC_1231_02	4.58727	15189632	14407812	75.4369	24.3197	0.0295156	0.213855	77.54	100	1.02	12964406	4345037	0.335151	2.36	F	0.00679338	0.25736	24.3773
DRC_1231_03	5.03847	16683663	15757470	59.4783	40.2577	0.0359027	0.228073	48.08	100	2.69	10553615	2160746	0.20474	35.56	M	0.0487997	0.49366	17.7278
DRC_1231_04	11.904	39417361	37549608	96.8978	2.42427	0.0676556	0.610229	85.53	100	12.61	49101042	11259844	0.22932	73.98	M	0.00844428	0.48501	76.567
DRC_1231_05	5.30713	17573293	16772300	99.5687	0.0832139	0.0729758	0.275122	64.41	53.89	7.8	20966462	8269625	0.394422	2.13	F	0.0577042	0.55278	33.2703
DRC_1231_06	21.5841	71470413	68199452	93.6332	6.03641	0.0507966	0.279585	75.27	100	14.15	89346181	13467474	0.150734	50.28	M	0.0452482	0.43831	139.887
DRC_1284_01	3.63958	12051593	11368330	55.2078	43.8686	0.0538312	0.86983	33.49	100	2.2	6073773	2085730	0.343399	1.13	F	0.103644	0.60494	10.0273
DRC_1284_02	5.97507	19784989	18435086	51.3526	46.4898	0.0555425	2.10206	44.46	100	3.85	8335024	2618633	0.314172	1.47	F	0.0624691	0.62658	14.1786
DRC_1284_03	4.87468	16141327	15181005	67.3132	32.234	0.138047	0.314734	51.64	100	13.39	11082893	3944805	0.355936	1.87	F	0.0557291	0.49527	17.8421
GH_1010_01	11.6523	38583686	37497649	65.0105	34.4483	0.138269	0.403003	94.36	100	46.65	25887011	4801791	0.18549	88.84	M	0.00230261	0.1174	49.9503
GH_1010_02	11.0691	36652561	35301828	63.0933	36.3888	0.131588	0.386331	92.48	100	39.25	23909067	4446649	0.185982	84.46	M	0.00276737	0.0932	46.2864
GH_1010_03	11.0284	36517766	35595634	75.4297	24.0508	0.183074	0.336384	94.01	100	64.48	26485821	9570252	0.361335	4.54	F	0.00299751	0.09664	50.8609
GH_1013_01	7.37996	24436948	23581025	63.284	32.7155	0.169873	3.83055	91.24	100	34.28	15107912	5293807	0.3504	3	F	0.00308183	0.17745	30.9055
GH_1013_02	14.0432	46500746	45416599	61.3375	28.9047	0.167663	9.59019	94.12	100	73.12	25725833	9211823	0.358077	4.08	F	0.00271605	0.09955	49.7075
GH_1013_03	14.6784	48604012	47266101	52.0233	36.4052	0.0721617	11.4994	93.8	100	19.34	22503044	8119113	0.360801	3.64	F	0.00278367	0.11508	44.3267
GH_1013_04	11.5163	38133392	36990648	61.9549	35.0107	0.0981331	2.93621	93.69	100	24.11	20986511	7498477	0.3573	3.66	F	0.00276452	0.14117	41.2731
GH_1013_05	10.7571	35619417	34762436	71.2879	24.2556	0.148524	4.30806	94.04	100	53.02	25335495	8711452	0.343844	3.84	F	0.00232868	0.1349	49.1059
GH_1013_06	8.40328	27825419	26672593	71.2519	23.2614	0.195964	5.2907	93.2	100	54.55	22910187	4198874	0.183275	85.78	M	0.00241911	0.10429	44.8622
GH_1013_07	10.8114	35799477	34747561	67.836	27.0291	0.180692	4.95416	92.53	100	60.86	26009715	4583567	0.176225	84.14	M	0.00257552	0.09012	50.4113
GH_1015_01	9.32523	30878236	30094918	93.2584	6.2479	0.118429	0.375323	94.18	100	34.45	32724629	11587202	0.354082	4.48	F	0.00253438	0.12125	61.1481
GH_1015_02	9.15546	30316080	29324169	59.9536	39.5861	0.00257214	0.457641	92.18	100	0.4	16416368	5749197	0.350211	3.3	F	0.00321869	0.13949	33.0353
GH_1015_03	10.1237	33522094	32418329	70.7856	28.9783	0.0777179	0.158343	94.09	100	11.32	23068230	8505990	0.368732	4.35	F	0.00260078	0.13337	44.9586
GH_1015_04	9.89973	32780553	31708743	73.7505	26.0201	0.0358621	0.193576	94.13	100	1.44	24902720	8975414	0.360419	3.88	F	0.0021238	0.14956	48.3453
GH_1015_05	10.181	33711786	32631836	66.4828	33.3067	0.0539339	0.156528	94.01	100	4.78	24902170	4612739	0.185234	88.28	M	0.0022574	0.17154	48.3979
GH_1015_06	11.3379	37542732	36450558	73.789	25.8438	0.150054	0.217091	95	100	56.71	31401307	5956393	0.189686	92.86	M	0.00237878	0.131	59.0962
GH_1015_07	8.84725	29295526	28336451	72.3066	27.4573	0.0933584	0.142768	93.39	100	13.99	24345555	4379916	0.179906	87.02	M	0.00214742	0.14204	47.1298
GH_1036_01	11.7524	38915258	37342256	83.8295	15.8341	0.00348031	0.332953	94.33	100	0.68	33448564	12025863	0.359533	5.04	F	0.0023128	0.1048	63.0587
GH_1086_01	11.7563	38927992	37204482	85.9695	13.7412	0.0393293	0.249903	94.31	100	3.36	34807027	12127350	0.348417	4.8	F	0.00231687	0.15197	64.7197
GH_1086_02	8.08034	26756100	25974714	92.0105	7.62033	0.0378022	0.331364	94.12	100	1.64	26910319	9788721	0.363753	4.35	F	0.00315515	0.18233	51.6967
GH_1086_03	16.3779	54231349	52775324	77.5557	22.0808	0.135145	0.228305	94.38	100	70.69	40176608	13726276	0.341648	4.94	F	0.00199019	0.10321	74.3651
GH_1086_04	9.7717	32356631	31348122	85.6524	14.0428	0.0817196	0.223044	94.2	100	13.25	29078190	10479672	0.360396	4.48	F	0.00292419	0.15671	55.3902
GH_1086_05	12.966	42933786	41856512	65.7115	33.614	0.134783	0.539674	94.14	100	54.71	26442737	9600391	0.363063	4.58	F	0.00262685	0.13501	51.0298
GH_1086_06	9.16156	30336302	29419873	92.9559	6.66367	0.0890188	0.291383	94.2	100	17.16	30904089	11170615	0.361461	4.76	F	0.00255719	0.13399	58.6284
GH_1118_01	10.7727	35671118	34622596	61.9194	37.7055	0.114566	0.260596	93.36	100	30.46	22900871	4027964	0.175887	85.89	M	0.00211036	0.12233	45.0499
GH_1118_02	11.9785	39663899	38724229	79.1026	20.6358	0.13872	0.122923	94.18	100	53.46	30552333	10302254	0.3372	4.66	F	0.00220648	0.1832	57.8218
GH_1118_03	9.4277	31217551	30178660	85.2302	14.0214	0.117464	0.631017	94.14	100	27.92	27262333	9953185	0.365089	4.48	F	0.00235679	0.15484	52.3169
GH_1118_04	12.7201	42119701	40826730	94.0814	5.40042	0.213079	0.305088	94.98	100	74.04	45310207	8238974	0.181835	92.3	M	0.00196983	0.15587	84.6437
GH_1118_05	10.8369	35883768	34671165	79.8511	19.705	0.0848627	0.359067	94.07	100	17.03	28050895	9849497	0.35113	4.15	F	0.0023075	0.16105	53.3533
GH_1118_06	9.79989	32449982	31327816	69.7166	29.9508	0.209015	0.123624	92.88	100	71.53	25866576	4468007	0.172733	81.3	M	0.00220608	0.16531	50.5587
GH_1118_07	10.3175	34163860	33315140	74.5238	24.6466	0.142044	0.68749	94.12	100	44.26	24151873	8657643	0.358467	4.7	F	0.00301055	0.10531	46.942
GH_1118_08	16.5882	54927706	53268625	68.6834	30.1079	0.134246	1.07448	95.23	100	70.65	38850122	7061567	0.181764	93.55	M	0.00220363	0.06228	71.6436
GH_1118_09	17.1666	56843016	54620531	65.2671	34.4647	0.117267	0.150935	94.25	100	57.64	30919058	10802848	0.349391	4.74	F	0.0023018	0.09706	57.6107
GH_1118_10	12.9373	42838733	41723062	65.9454	33.0079	0.122705	0.92399	94.12	100	46.07	25628329	9181153	0.358242	4.25	F	0.0026411	0.08673	49.4849
GH_1118_11	8.36169	27687730	26787650	70.8144	27.9434	0.136901	1.10528	93.28	100	27.47	18460330	6645545	0.359991	3.9	F	0.00359587	0.09863	36.8344
GH_1118_12	16.3875	54263399	52542182	87.9362	11.4197	0.161912	0.482163	94.39	100	81.29	46282548	16601977	0.358709	5.47	F	0.00274904	0.10037	85.2393
GH_1118_13	10.5487	34929378	33718955	93.6519	5.88469	0.13206	0.331398	94.34	100	37.48	36850537	6749694	0.183164	90.14	M	0.00252868	0.06375	70.4199
GH_1118_14	14.0433	46500942	44741683	71.4303	27.6185	0.145843	0.805368	95.04	100	63.64	33539767	6423221	0.191511	93.34	M	0.00225536	0.11012	62.4317
GH_1118_15	11.3306	37518638	36401362	67.219	32.5716	0.0502461	0.15913	94.08	100	3.55	23302953	8566116	0.367598	4.41	F	0.00287979	0.11485	45.516
GH_1118_16	11.2829	37360743	36129150	82.9237	16.6962	0.149934	0.230191	93.96	100	50.91	32194966	10658332	0.331056	4.19	F	0.00252746	0.09818	62.9412
GH_1118_17	10.1799	33708367	32863744	86.734	12.8346	0.15472	0.276633	94.23	100	56.24	32047449	11334605	0.353682	4.38	F	0.00233561	0.10171	60.9453
GH_1118_18	8.64328	28620132	27756535	89.3923	10.1513	0.154796	0.301627	94.15	100	47.15	29092942	10140365	0.348551	4.26	F	0.00243377	0.1013	55.7098
GH_1118_19	13.849	45857741	44108950	75.1767	24.0794	0.103113	0.640845	94.34	100	39.05	31482419	11676147	0.370878	4.77	F	0.00221789	0.14539	58.8453
GH_1118_20	12.9585	42908823	41880192	74.834	24.5538	0.151169	0.460964	94.76	100	64.25	34984521	6228203	0.178027	91.6	M	0.00162645	0.17674	65.1985
GH_1118_21	12.4757	41310379	40142381	70.9411	27.9294	0.10556	1.02396	94.14	100	33.56	27021915	9522548	0.352401	4.14	F	0.00242481	0.16599	51.5589
GH_1118_22	9.57393	31701760	30870891	67.8931	31.6939	0.108096	0.304904	93.91	100	20.49	20733337	7303812	0.352274	4.17	F	0.00286269	0.13653	41.6357
GH_1118_23	10.8245	35842555	34256821	61.0073	37.8513	0.128488	1.01294	93.3	100	30.59	20463857	3955022	0.193269	86.54	M	0.00275067	0.13999	40.2713
GH_1118_24	11.7083	38769232	37574119	93.5523	5.89597	0.171924	0.379824	95.08	100	62.81	41058124	7738860	0.188485	93.26	M	0.00198408	0.12336	76.3611
GH_1118_25	13.1907	43677837	42151091	85.7665	13.7644	0.151718	0.317371	95	100	58.24	41040857	7456192	0.181677	93.46	M	0.00164478	0.1198	75.2751
GH_1118_26	10.0793	33375121	32039909	66.6624	32.6343	0.0760156	0.62729	93.67	100	6.74	19146349	6886108	0.359656	3.73	F	0.00279874	0.07734	37.7225
GH_1118_27	9.37158	31031707	30312424	76.7331	22.8592	0.0104069	0.397303	93.93	100	2.17	27445533	4899912	0.178532	86.57	M	0.00197716	0.11386	52.7273
GH_1118_28	12.2551	40579763	39551028	61.2648	38.5193	0.0044737	0.211422	92.5	100	0.88	23663261	4084903	0.172626	83.32	M	0.0025018	0.19663	45.891
GH_1118_29	10.6675	35322991	34401915	64.4437	29.0773	0.0942349	6.38482	94.02	100	18.7	21535054	7790137	0.361742	3.84	F	0.00279426	0.11786	42.8624
GH_1118_30	10.3699	34337384	33006309	78.7313	20.9602	0.110029	0.198459	94.73	100	26.77	27643206	7445888	0.269357	56.19	M	0.00138043	-0.54386	53.3912
GH_1123_01	11.4548	37929813	36812203	58.7501	41.0366	0.0468818	0.166415	93.52	100	4.71	19945485	7056914	0.35381	3.2	F	0.00260526	0.09964	40.0353
GH_1123_02	9.38341	31070880	29952722	63.1943	36.4193	0.0219954	0.364376	93.44	100	0.74	18804647	6630968	0.352624	3.2	F	0.00319344	0.11798	37.8181
GH_1123_03	9.52125	31527327	30522202	79.1592	20.3467	0.0592915	0.434892	93.81	100	8.6	26554278	8941231	0.336715	3.69	F	0.00300729	0.03835	51.6737
GH_1123_04	11.3174	37474947	36282961	83.535	15.7191	0.0618588	0.68409	94.73	100	10.41	36360433	6359370	0.174898	91.45	M	0.00221748	0.02532	68.9415
GH_1123_05	8.51951	28210284	27507063	90.6599	9.10576	0.0801622	0.154196	94.24	100	11.59	28863716	10426281	0.361224	4.57	F	0.0023906	0.09268	55.0437
GH_1123_06	9.87229	32689699	31710373	82.0671	17.7327	0.100294	0.0999575	94.54	100	26.03	33420373	5991555	0.179279	90.38	M	0.00235394	0.08814	62.5251
GH_1123_07	8.2451	27301670	26530551	83.9543	15.7919	0.0803831	0.173372	94.1	100	10.57	25132812	9205991	0.366294	3.95	F	0.00266391	0.05112	48.4858
GH_1123_08	8.35713	27672623	26805409	72.1496	27.6329	0.119302	0.098222	93.72	100	24.75	20917234	7446242	0.355986	4	F	0.00306065	0.05211	41.335
GH_1123_09	8.01018	26523786	25858278	86.9966	12.7693	0.072344	0.161835	94.11	100	6.61	25652401	9229777	0.359802	4.09	F	0.00249609	0.0333	49.7377
GH_1123_10	9.16578	30350259	29555829	81.1866	18.6174	0.0705057	0.125453	94.71	100	7.76	30041185	5444036	0.181219	90.36	M	0.00238571	0.01739	57.4304
GH_1123_11	9.96962	33011987	32013845	90.3117	9.50277	0.0662055	0.119375	94.29	100	11.99	34105114	12196173	0.357605	4.66	F	0.00274212	0.05158	64.0015
GH_1123_12	8.71786	28867102	28032763	83.5442	16.263	0.0890974	0.103719	94.11	100	15	26674275	9398686	0.35235	3.49	F	0.00297063	0.10771	51.3647
GH_1161_01	14.2261	47106426	45959982	82.2993	12.6399	0.345396	4.71536	95.05	100	85.73	34058461	6577882	0.193135	93.57	M	0.00198286	0.1226	63.4423
GH_1161_02	12.2336	40508770	39475287	72.4038	25.1195	0.179944	2.29669	94.12	100	50.78	24684605	8921580	0.361423	4.45	F	0.00251239	0.10693	48.4
GH_1161_03	15.0637	49879822	47918035	70.6794	28.8767	0.155096	0.288798	94.26	100	75.81	34110699	11727662	0.343812	4.78	F	0.00233601	0.1354	63.6456
GH_1161_04	14.06	46556131	45386471	84.8215	14.9271	0.127559	0.123774	94.34	100	54.52	40586339	13896539	0.342394	4.79	F	0.00219141	0.09432	75.5116
GH_1161_05	12.0917	40038595	39095397	64.6738	34.9132	0.0459947	0.367012	92.69	100	6.54	25972870	4566924	0.175834	86.01	M	0.00242318	0.02443	50.3749
GH_1161_06	11.7788	39002526	38046350	77.3658	22.2959	0.152782	0.185554	94.55	100	56.27	33375338	5888780	0.176441	90.89	M	0.00182523	0.13327	62.8874
GH_1161_07	10.5899	35065907	34340467	64.1641	7.90135	1.06001	26.8746	59.31	100	21.37	7233621	1593370	0.220273	39.37	M	0.00888134	0.22624	15.1724
GH_1161_08	13.8095	45726868	44642692	84.7705	14.0042	0.258535	0.96672	95.32	100	90.66	42092780	8482953	0.20153	94.85	M	0.00214579	0.09514	76.46
GH_1161_09	9.69875	32115082	31384286	84.0491	15.6264	0.205008	0.119503	94.1	100	70.98	28720822	9655033	0.336168	4.29	F	0.00235964	0.10764	55.554
GH_1161_10	9.75182	32290787	31529826	72.0807	27.4804	0.184981	0.253924	93.89	100	59.42	22795530	7917549	0.347329	4.01	F	0.00241911	0.0925	45.018
GH_1161_11	14.6148	48393375	46413320	59.7705	39.6818	0.174256	0.373426	92.52	100	68.43	29496498	5348007	0.18131	81.35	M	0.00228062	0.08362	55.9884
GH_1161_12	9.47518	31374781	30536244	74.8649	24.8319	0.147957	0.155245	93.2	100	42.15	26958087	4647064	0.172381	85.01	M	0.00245903	0.13481	52.3126
GH_1171_01	8.24927	27315477	26171799	72.1305	26.794	0.00673601	1.06878	93.65	100	1.2	22669551	4143311	0.18277	85.7	M	0.00229487	0.11895	44.7108
GH_1171_02	9.26456	30677341	29462978	80.5745	17.5934	0.0101616	1.82198	94.08	100	0.82	26421673	9309966	0.352361	4.15	F	0.00286106	0.04565	51.1135
GH_1171_03	8.95846	29663766	28810587	94.0211	3.96323	0.149917	1.86579	94.18	100	45.8	31096906	11253107	0.361872	4.51	F	0.00264966	0.09271	59.3879
GH_1171_04	8.43998	27946964	26926358	80.0756	19.1046	0.199708	0.620102	94.07	100	64.41	24138918	8372698	0.346855	4.11	F	0.00242237	0.12118	47.4314
GH_1171_05	9.45212	31298416	30075606	79.0333	19.7717	0.0637366	1.13126	94.42	100	6.07	29172561	5303647	0.181803	89.64	M	0.00247288	0.03986	55.7242
GH_1171_06	7.97874	26419683	25580792	89.5011	9.41333	0.204219	0.881367	94.07	100	62.14	26369303	9101566	0.345158	4.27	F	0.00320443	0.04162	51.5397
GH_1171_07	9.10932	30163322	29012930	78.9349	19.2331	0.109509	1.72251	94.08	100	23.29	24791544	8950906	0.361047	3.78	F	0.00255516	0.08797	48.3439
GH_1171_08	8.01957	26554855	25716178	83.7909	13.5344	0.21823	2.45651	94.25	100	64.21	27287794	4880974	0.17887	88.51	M	0.0028134	0.06104	52.6548
GH_1171_09	9.56889	31685077	30703660	76.289	19.9973	0.0866518	3.62702	94.53	100	15.28	28033222	5265497	0.187831	90.06	M	0.00252094	0.0312	53.5916
GH_1171_10	7.87675	26081960	25171807	73.0385	25.8803	0.0069222	1.07428	92.71	100	1.02	21896255	3923386	0.179181	81.85	M	0.00269528	0.03158	43.4822
GH_1174_01	8.31834	27544187	26762264	77.6994	21.4086	0.167642	0.724367	92.17	100	43.66	25976609	4565866	0.175768	81.63	M	0.0022798	0.017	50.6501
GH_1174_02	9.14872	30293764	29286313	76.8568	22.8528	0.14112	0.149268	93.96	100	39.68	23535203	8699747	0.369648	4.3	F	0.00257023	0.02704	45.0276
GH_1174_03	10.1013	33447966	32381427	83.2522	16.4786	0.165365	0.103849	94.89	100	61.19	34498877	6285732	0.182201	92.21	M	0.00220934	0.05214	64.8853
GH_1174_04	10.3895	34402262	33309287	83.8724	15.8204	0.127449	0.179731	94.26	100	44.72	31465027	11370635	0.361374	4.34	F	0.00241585	0.17803	59.0234
GH_1174_05	46.5541	154152546	150760600	84.4559	14.7694	0.192858	0.581855	95.61	100	99.93	137879248	24750799	0.179511	96.05	M	0.00175965	0.13344	244.361
GH_1174_06	8.82914	29235550	28358093	88.418	11.3329	0.141039	0.108055	94.03	100	43.66	29940516	10089043	0.33697	4.05	F	0.00252868	0.07149	57.4948
GH_1174_07	8.62008	28543296	27294000	79.7567	19.7219	0.114855	0.406522	93.22	100	26	24570173	8387122	0.341354	3.58	F	0.0033804	0.10375	47.4148
GH_1174_08	8.97482	29717939	28842198	77.2504	22.3745	0.207116	0.168006	93.92	100	66.78	28109405	5091095	0.181117	88.04	M	0.00216901	0.13137	53.8126
GH_1174_09	8.30462	27498754	26689815	77.5334	21.2618	0.154804	1.04998	94	100	42.38	22994447	8155540	0.354674	3.93	F	0.00273071	0.16466	45.2504
GH_1174_10	8.57128	28381707	27534192	80.962	18.3829	0.167494	0.487587	93.79	100	49.29	28882101	5144298	0.178114	86.32	M	0.00227777	0.13716	55.3535
GH_1174_11	10.642	35238450	34163796	84.0476	15.4952	0.191885	0.265307	94.23	100	73.29	32351460	11219084	0.346788	4.28	F	0.00239671	0.08545	61.1383
GH_1174_12	10.4119	34476399	33344315	65.8423	33.8388	0.117261	0.201634	92.49	100	28.9	23417188	4199266	0.179324	84.51	M	0.00249609	0.11406	45.7388
GH_1177_01	8.50662	28167617	27220389	69.8628	29.835	0.00640606	0.295731	93.97	100	1.4	20100242	7324920	0.364419	4.38	F	0.00273071	0.14145	40.4944
GH_1177_02	9.94989	32946663	31854139	63.6759	33.8515	0.00753564	2.46507	93.97	100	0.8	20229436	7621597	0.376758	4.41	F	0.00253846	0.07542	40.3218
GH_1177_03	9.5953	31772522	30852569	94.0854	5.4924	0.0109762	0.411255	94.7	100	2.52	38999137	6902011	0.176979	91.89	M	0.00218408	0.09455	73.5923
GH_1177_04	9.3679	31019549	30178947	95.3225	3.64923	0.19247	0.835825	94.16	100	61.25	33716963	12167877	0.360883	4.41	F	0.00253316	0.11284	62.7252
GH_1177_05	11.0653	36640161	35416786	72.9997	26.6596	0.0937405	0.246988	94.04	100	24.12	29686489	5170761	0.174179	88.82	M	0.00245129	0.16941	56.4591
GH_1177_06	9.87664	32704122	31677552	73.226	24.27	0.106979	2.39697	94.73	100	23.17	27549417	5465228	0.198379	90.53	M	0.00229487	0.10526	52.4383
GH_1177_07	9.95236	32954850	31954507	80.2983	18.7872	0.232774	0.681749	93.9	100	78.55	32192798	5522695	0.171551	88.83	M	0.00214131	0.17915	61.2159
GH_1177_08	8.08571	26773865	25965853	56.9153	41.8403	0.103016	1.14136	86.24	100	12.69	15543061	2753630	0.177161	67.73	M	0.0026521	0.13626	31.5158
GH_1177_09	8.42521	27898054	27274364	93.4596	3.42925	0.369065	2.74209	93.01	100	73.64	32867157	6052224	0.184142	91.05	M	0.00225944	0.131	60.8795
GH_1177_10	47.9216	158680765	154186676	76.7729	22.9253	0.0697846	0.232005	95.59	100	83.19	117394531	21104482	0.179774	95.64	M	0.00168714	0.15257	209.868
GH_1177_11	9.66733	32011018	31177778	87.4807	12.1587	0.0221	0.338499	94.13	100	0.98	31498962	10630973	0.337502	4.51	F	0.00256249	0.1496	60.0304
GH_1177_12	9.0543	29981131	29022910	69.5094	28.8349	0.0456881	1.60997	92.92	100	2.34	23100772	4287074	0.185581	84.07	M	0.00238815	0.17712	44.7144
GH_1177_13	9.91812	32841446	31800276	69.176	29.4294	0.0632304	1.33136	93.44	100	6.79	25906581	4521768	0.174541	86.33	M	0.00239263	0.11163	50.0015
GH_1177_14	9.79153	32422283	31341081	78.618	21.0032	0.0111963	0.367554	93.83	100	0.61	27643695	9184438	0.332244	3.54	F	0.0021853	0.1056	52.9504
GH_1177_15	10.2096	33806473	32647445	76.4263	22.6438	0.0569527	0.872939	94.39	100	6.64	29582579	5411954	0.182944	89.65	M	0.00220038	0.12333	55.9101
GH_1177_16	9.90406	32794906	31763280	76.2051	21.802	0.0986532	1.89421	94.52	100	21.56	28820463	5515635	0.191379	90.71	M	0.00236982	0.1435	54.4054
GH_1177_17	9.17262	30372906	29439549	71.4134	28.1145	0.0516492	0.420516	93.12	100	4.51	25087286	4406491	0.175646	83.17	M	0.00207899	0.11656	48.6965
GH_1177_18	8.70426	28822058	27760810	84.6977	14.5698	0.0602916	0.672253	94.36	100	6.17	30257796	5490992	0.181474	89.52	M	0.00210058	0.07517	57.2911
GH_1177_19	8.88787	29430035	28257820	43.6955	56.1556	0.0217739	0.127091	73.54	100	1.12	11809842	2239115	0.189597	40.02	M	0.00441949	0.14637	23.461
GH_1177_20	9.27181	30701368	29678506	70.0625	28.9114	0.00360676	1.02248	94.02	100	0.67	22116548	7994596	0.361476	4.35	F	0.00261503	0.14065	43.6609
GH_1177_21	8.27141	27388763	26440315	60.2287	39.1712	0.0998495	0.5002	92.92	100	11.2	15064289	5806517	0.385449	3.56	F	0.00343335	0.18935	30.8173
GH_1177_22	9.86407	32662490	31616850	72.3992	24.7573	0.0620524	2.78143	94.04	100	6.5	24363831	8995760	0.369226	4.16	F	0.00273275	0.09814	47.5933
GH_1182_01	8.0172	26547005	25685669	94.637	4.93079	0.0280057	0.404241	94.18	100	0.79	27725876	10331199	0.372619	4.45	F	0.0027075	0.18389	52.6763
GH_1182_02	9.37079	31029111	30083167	90.2036	9.55782	0.0408092	0.19779	94.22	100	2.08	30446924	10827778	0.355628	4.82	F	0.00255719	0.13904	57.9523
GH_1213_01	9.00558	29819814	28597259	60.8308	38.8798	0.0289187	0.260469	91.14	100	1.37	18146113	3280633	0.18079	76.92	M	0.00243785	0.17238	36.3085
GH_1213_02	8.17044	27054451	26072018	77.5619	22.216	0.125643	0.0964135	93.97	100	23.5	24430110	4487644	0.183693	87.81	M	0.00228836	0.14114	47.5949
GH_1213_03	9.40101	31129184	30025087	85.2321	14.5918	0.0684174	0.107633	94.54	100	8.26	31607981	5625878	0.177989	89.13	M	0.00217756	0.16476	59.9795
GH_1213_04	9.29272	30770611	29832525	78.8394	20.8459	0.112938	0.201781	94.04	100	25.16	24983839	8444476	0.337998	4.29	F	0.0024077	0.14145	48.9622
GH_1213_05	8.62516	28560139	27677412	84.2907	15.5102	0.0819153	0.11717	94.06	100	10.06	25610808	9041160	0.353021	4.03	F	0.00258815	0.16942	49.6268
GH_1213_06	9.38851	31087770	30153777	92.2091	7.65503	0.0153237	0.120561	94.2	100	1.39	31796608	11464105	0.360545	4.04	F	0.00249487	0.14574	60.3549
GH_1213_07	9.17626	30384955	29396158	72.8378	26.8081	0.142893	0.211187	94.01	100	39.17	21995413	7919884	0.36007	4.35	F	0.00248306	0.1515	43.5847
GH_1219_01	12.4595	41256780	39995690	80.4723	17.2376	0.0891457	2.20096	94.29	100	26.02	32577868	11686084	0.358712	4.46	F	0.00228714	0.14567	61.3461
GH_1219_02	8.74738	28964818	28232136	82.7311	16.723	0.080129	0.465728	94.23	100	12.58	29455568	5335572	0.18114	87.94	M	0.00220038	0.11569	56.3259
GH_1219_03	8.42765	27906121	27091039	88.059	9.99862	0.10919	1.83323	94.12	100	26.64	28655473	10207061	0.356199	4.84	F	0.00228591	0.13822	55.2758
GH_1219_04	8.94791	29628826	28717671	82.0491	16.0381	0.0924456	1.82044	94.08	100	18.59	27139635	9745400	0.359084	4.43	F	0.00252909	0.15304	52.1678
GH_1219_05	8.34088	27618810	26882115	76.846	18.6389	0.128121	4.387	94.6	100	29.08	25383969	5045173	0.198754	90.68	M	0.00215761	0.09832	49.0094
GH_1219_06	9.1327	30240729	29345513	81.8249	16.1736	0.153842	1.84764	94.43	100	49.83	30535163	5507171	0.180355	90.13	M	0.00259426	0.16223	57.7656
GH_1219_07	8.72317	28884663	28034043	78.7655	19.9697	0.161061	1.10374	94.43	100	47.56	27578495	5231521	0.189696	89.66	M	0.00219141	0.12654	52.5601
GH_1219_08	9.65979	31986057	30607836	33.2816	66.5388	0.0660395	0.113596	68.01	100	4.36	9130631	1597255	0.174934	39.9	M	0.00489361	0.16929	18.8414
GH_1219_09	11.9646	39617856	38296205	66.3407	30.5935	0.0110421	3.0547	94.06	100	0.89	24103471	8899248	0.36921	3.87	F	0.00294782	0.14415	46.957
GH_1219_10	9.07064	30035227	29240583	89.233	9.5423	0.120349	1.10437	95.09	100	34.4	32266614	9164176	0.284014	67.6	M	0.00156291	-0.43277	62.3218
GH_1224_01	8.64018	28609854	27695566	60.4011	37.5916	0.130392	1.87689	92	100	26.25	15693496	5759649	0.367009	3.36	F	0.00312175	0.08766	31.3456
GH_1224_02	10.8532	35937860	34858250	86.1773	13.4336	0.118713	0.270345	94.21	100	40.79	33153975	11013421	0.33219	4.3	F	0.00265943	0.14524	63.5773
GH_1224_03	8.33073	27585207	26386828	76.331	23.0964	0.118229	0.454342	93.72	100	24.2	24575032	4603177	0.187311	87.25	M	0.00244029	0.07774	47.0687
GH_1224_04	8.42218	27888002	27001104	84.86	13.8391	0.126042	1.17487	94.23	100	30.76	29827096	5752303	0.192855	88.97	M	0.00187085	0.06274	56.4986
GH_1224_05	11.1387	36883061	35556718	80.871	17.973	0.0311046	1.12491	94.16	100	1.51	29045564	10389135	0.357684	4.1	F	0.00274538	0.13105	54.8697
GH_1224_06	11.5107	38114847	36882492	86.4925	10.928	0.13702	2.44245	94.27	100	50.45	33114522	11926976	0.360174	4.45	F	0.00267898	0.15477	62.006
GH_1224_07	12.0521	39907663	38332620	78.458	17.7917	0.0458111	3.70454	94.27	100	2.76	29936023	11246570	0.375687	4.68	F	0.0024297	0.04908	56.6127
GH_1224_08	10.0096	33144211	31860920	56.0066	36.2188	0.0723029	7.70233	92.13	100	7.16	18716101	3577888	0.191166	80.6	M	0.00252827	0.10428	37.4069
GH_1224_09	10.3302	34205880	32917333	81.6459	15.6809	0.182724	2.49044	94.16	100	63.3	27623666	9871210	0.357346	4.26	F	0.00225781	0.08533	52.6706
GH_1224_10	11.3131	37460559	36100848	81.1055	16.8659	0.0388677	1.9897	94.59	100	3.52	32662375	5822973	0.178278	91.03	M	0.00230058	0.08518	61.2597
GH_1224_11	11.8421	39212105	37668173	77.0836	18.2227	0.0915515	4.60217	94.16	100	23.92	28788282	10731998	0.37279	4.33	F	0.00280322	0.13377	54.5877
GH_1224_12	10.4763	34689684	33214507	73.8452	25.9237	0.109957	0.121118	93.69	100	26.43	24444767	7945271	0.32503	3.91	F	0.00232624	0.06437	47.6221
GH_1224_13	10.6327	35207529	33927072	81.9427	14.818	0.099019	3.14023	94.78	100	22.85	31686440	6050235	0.190941	91.15	M	0.00229773	0.12803	59.4571
GH_1224_14	11.6423	38550553	37192540	63.0367	33.9327	0.00521148	3.02534	93.63	100	1.09	24330073	4295923	0.176568	88.23	M	0.00220567	0.1037	47.157
GH_1224_15	12.6948	42035761	40529641	82.5361	13.8154	0.116875	3.53161	94.32	100	44.31	33575558	12403660	0.369425	4.55	F	0.00228143	0.06827	62.034
GH_1224_16	13.1853	43659814	42119689	79.7295	16.3938	0.104721	3.77193	94.32	100	37.36	33708913	12316533	0.365379	4.5	F	0.00240404	0.09437	62.7751
GH_1224_17	9.11442	30180184	29023273	74.4263	19.4229	0.0703561	6.08042	93.88	100	6.11	21978380	8327021	0.378873	3.88	F	0.00298774	0.1533	42.6132
GH_1224_18	10.5036	34780151	33407889	75.5297	14.9272	0.0591771	9.48392	94.09	100	5.61	25292445	9778611	0.386622	4.42	F	0.00268998	0.10135	48.519
GH_1224_19	11.0843	36702918	35376688	68.4308	14.9336	0.129188	16.5064	94.05	100	40.38	23961270	9013049	0.376151	4.09	F	0.0027576	0.09985	46.6008
GH_1224_20	9.16009	30331438	29285733	74.9316	22.3499	0.146428	2.5721	94.79	100	39.08	23324092	6695161	0.287049	57.55	M	0.00196535	-0.26009	46.0535
GH_1224_21	8.97647	29723412	28782516	79.68	19.848	0.0851139	0.38688	94.93	100	12.21	26643834	6774844	0.254274	69.81	M	0.00189121	-0.41579	51.9313
GH_1250_01	13.8339	45807544	44769279	91.489	8.25607	0.0439209	0.211023	94.36	100	8.24	44473245	15262966	0.343194	4.93	F	0.0019959	0.06691	82.988
GH_1250_02	11.3285	37511487	36556847	91.8765	7.72109	0.169616	0.232802	95.11	100	65.76	40728304	7392019	0.181496	92.53	M	0.00196087	0.1624	75.7196
GH_1250_03	8.41277	27856843	27014629	89.5686	8.10044	0.148351	2.18263	94.17	100	41.6	27380807	10074560	0.367942	4.19	F	0.00249243	0.14776	52.4732
GH_1250_04	8.72992	28907021	27879523	75.3359	22.9224	0.126714	1.61499	94.41	100	28.27	25165427	4687806	0.18628	89.07	M	0.00237919	0.08117	48.8118
GH_1250_05	8.71715	28982667	28115645	84.3402	15.0797	0.163071	0.417046	94.31	100	47.17	29616168	5168181	0.174505	89.16	M	0.00198612	0.12992	56.7615
GH_1250_06	14.4119	47721449	46662058	95.4419	3.58969	0.159218	0.809145	94.62	100	70.52	48121264	16837922	0.349906	5.16	F	0.00219427	0.09	88.6159
GH_1250_07	7.60204	25172331	24254991	83.4239	15.644	0.0499676	0.882092	94.22	100	2.24	22563837	8286803	0.36726	3.92	F	0.00256941	0.13515	44.3956
GH_1250_08	8.82586	29106756	28207727	87.8373	11.5081	0.131287	0.523312	95.12	100	33.85	31630221	5738085	0.181411	92.38	M	0.00197635	0.09216	60.1148
GH_1250_09	9.42836	31219728	30050129	75.0327	23.9466	0.099487	0.921287	94.2	100	19.88	24288847	8622791	0.35501	3.83	F	0.00239508	0.11513	47.6733
GH_1250_10	9.28202	30735171	29834221	98.4705	0.857451	0.0526448	0.61936	94.16	99.99	6.95	33354757	11616802	0.34828	4.02	F	0.00246432	0.08842	64.184
GH_1250_11	11.6195	38475197	37610144	95.2866	3.35203	0.0754424	1.28595	95.05	100	18.14	44664115	7930974	0.177569	92.36	M	0.00239711	0.10396	83.2988
GH_1250_12	8.93242	29577536	28618378	77.346	21.3451	0.0359132	1.27297	94.56	100	1.86	26855869	4987210	0.185703	89.86	M	0.00238734	0.15495	51.5964
GH_1250_13	10.115	33493344	32159698	84.8803	12.2257	0.173758	2.72025	94.98	100	60.93	33259298	6223917	0.187133	91.78	M	0.00196331	0.09146	62.2548
LR_320472_01	8.49034	28113715	27199815	79.1303	20.5926	0.186035	0.0910344	93.9	100	52.84	27301490	5147550	0.188545	86.02	M	0.00234579	0.02523	52.8288
LR_320472_02	9.34662	30949071	29786306	71.8322	27.8236	0.19843	0.145852	93.77	100	59.2	22742261	8321490	0.365904	3.8	F	0.0029136	0.03461	44.0182
LR_320472_03	9.53566	31575020	30509761	85.9334	13.7888	0.179258	0.0985243	94.32	100	60.67	30667813	10828886	0.353103	4.27	F	0.0025796	0.00881	58.7239
LR_320472_04	7.95064	26326615	25377593	84.0924	15.7121	0.121296	0.0741248	94.22	100	24.84	24263957	8691068	0.358188	4.27	F	0.00304476	0.01287	47.5059
LR_320472_05	9.92776	32873386	31884148	87.845	11.9208	0.158898	0.0752795	94.24	100	57.21	32064564	10845160	0.338229	4.06	F	0.00267776	-1e-05	60.9421
LR_320472_06	8.28876	27446239	26494223	89.9244	9.84123	0.138854	0.0955479	94.31	100	34.86	31994993	5680782	0.177552	86.8	M	0.0023576	0.03125	61.7396
LR_320472_07	8.74948	28971804	27848369	86.29	13.4384	0.0991739	0.17238	94.31	100	21.14	28205609	9742430	0.345408	4.43	F	0.00247573	0.0067	54.3391
LR_320472_08	10.2532	33950959	32582707	91.0764	8.54348	0.218151	0.162007	94.68	100	76.5	40392552	6577745	0.162845	90.06	M	0.00253398	0.0273	76.4975
LR_320472_09	9.6717	32025482	30683162	81.641	18.0764	0.180808	0.101874	94.24	100	65.59	29095620	10007119	0.343939	3.53	F	0.00234783	0.03741	55.7308
LR_320472_10	10.9141	36139344	34736945	91.4606	8.2923	0.0670038	0.180061	95.08	100	15.15	42161814	7431808	0.176269	92.29	M	0.00214661	0.01664	78.8265
LR_320472_11	10.0902	33411390	32142436	92.8396	6.86287	0.151153	0.14637	94.82	100	52.53	39339494	6810472	0.17312	89.98	M	0.00229813	0.04094	73.6811
LR_320472_12	8.72307	28884334	27946311	92.7254	7.04744	0.117497	0.109624	94.42	100	30.88	31215293	10995894	0.35226	4.4	F	0.00260078	0.08827	59.5374
LR_320472_13	9.16133	30335535	29242901	89.6004	10.2465	0.00688262	0.146235	94.89	100	1.22	34504814	6417590	0.185991	90.8	M	0.00231524	0.04031	64.8556
LR_320472_14	10.0382	33238983	31990410	89.6434	10.2395	0.0335976	0.0834917	94.27	100	5	34386433	11448213	0.332928	4.52	F	0.00245129	0.01832	65.0741
LR_320562_01	17.6477	58436196	57052310	87.6793	12.1179	0.112135	0.090723	95.46	100	58.52	59538635	10872748	0.182617	94.23	M	0.0022627	0.0279	110.168
LR_320562_02	12.262	40602740	39737662	83.4587	16.4419	0.00698531	0.092375	95.26	100	1.41	39487929	7155747	0.181214	93.88	M	0.00249813	0.07995	73.7502
LR_320562_03	24.3292	80560250	76824753	76.8373	23.0316	0.0249448	0.106152	94.54	100	6.6	58222064	20184022	0.346673	4.97	F	0.00233439	0.06394	104.335
LR_320562_04	11.2345	37200208	36382131	84.0398	15.7448	0.0968483	0.118505	95.09	100	25.02	35470023	6759629	0.190573	92.85	M	0.00221137	0.06985	65.9623
LR_320573_01	11.3143	37464622	36375658	74.6705	25.0906	0.0939455	0.144968	95.21	100	24.05	32566091	5788600	0.177749	93.13	M	0.00197349	0.00095	61.5044
LR_320573_02	16.4101	54338157	53337027	94.6075	5.15836	0.151575	0.0825677	94.64	100	78.74	52852265	19288948	0.36496	5.07	F	0.00245495	0.05169	97.2262
LR_320573_03	11.0611	36626158	35382741	99.1577	0.528753	0.199476	0.114094	95.58	99.99	70.59	44071440	9887933	0.224361	94.49	M	0.00193073	0.02493	78.2861
LR_320573_04	11.9341	39516744	38328995	97.634	2.19377	0.0952651	0.0769956	94.17	100	32.07	44809853	15277111	0.340932	4.78	F	0.00212176	0.03858	83.7371
LR_320573_05	10.7293	35527340	34547524	94.7138	3.76086	1.44279	0.082549	94.54	100	99.99	35572249	14366580	0.40387	4.89	F	0.00248428	0.02584	65.3984
LR_320573_06	11.3151	37467362	36432448	88.092	11.5505	0.174133	0.183288	95.29	100	65.74	39105754	7305041	0.186802	93.94	M	0.00245007	0.03275	72.4498
LR_320573_07	11.54	38212000	37218543	86.4316	13.3442	0.105688	0.118573	95.29	100	33.53	38977101	6809870	0.174715	93.44	M	0.00248917	-0.0413	73.1774
LR_320573_08	10.5777	35025455	33966929	85.5176	14.2324	0.170135	0.079816	95.08	100	57.21	35755013	6663938	0.186378	91.75	M	0.00232135	-0.00193	67.0064
LR_320573_09	9.92189	32853955	32023665	88.9217	10.8776	0.134683	0.0660237	94.18	100	40.3	29951760	10987900	0.366853	4.24	F	0.0030692	-0.01102	57.5032
LR_320573_10	11.6113	38447867	37442205	91.5704	8.20862	0.150732	0.0702065	95.42	100	60.43	42335664	7726797	0.182513	93.84	M	0.00279507	0.02121	77.6147
LR_320573_11	8.25335	27328981	26759423	95.1438	4.74845	0.0444092	0.0633418	94.41	100	1.88	26301168	10173296	0.3868	4.67	F	0.00280444	0.02714	50.0856
LR_320573_12	12.2695	40627584	39588773	91.3969	8.4352	0.0910493	0.0768331	94.34	100	29.1	39551174	13729905	0.347143	4.37	F	0.00285658	0.04125	74.901
LR_320573_13	9.0445	29948673	29289291	99.1077	0.46383	0.290949	0.137476	95.27	99.99	81.57	34675034	7510036	0.216583	93.81	M	0.00233398	0.0275	62.9748
LR_320573_14	11.5801	38344582	37255195	94.9573	4.7827	0.135168	0.124841	94.35	100	50.4	39485542	14112103	0.357399	4.24	F	0.00254619	0.05705	74.1538
LR_320573_15	15.7606	52187502	50531511	82.018	17.5267	0.243475	0.211821	95.61	100	94.95	52066749	9720889	0.186701	94.83	M	0.00213113	0.06234	94.3859
LR_320573_16	12.1069	40089153	38944053	88.3091	11.4746	0.137883	0.0784103	95.01	100	54.76	42119465	7423867	0.176257	92.94	M	0.0029466	0.00863	79.418
LR_320573_17	8.01274	26532258	25868173	89.3084	10.5342	0.0883579	0.0690651	94.2	100	12.83	28098450	5472955	0.194778	87.76	M	0.00249121	0.04444	53.6077
LR_320573_18	10.1916	33747136	32560663	84.9323	12.1088	0.252296	2.70654	93.86	100	54.59	31427025	6299132	0.200437	84.06	M	0.00258408	0.033	58.071
LR_320573_19	11.6434	38554345	37609008	88.8949	10.7903	0.18509	0.129735	94.57	100	71.45	35683300	12741568	0.357074	4.88	F	0.00236534	0.0108	67.2311
