# Supplementary material for: Genetic structuring and estimation of reproductive adults in Onchocerca volvulus: A genome-wide analysis across hosts and regions
Source: PLoS Negl Trop Dis. 2025 Jul 1;19(7):e0013221. doi: 10.1371/journal.pntd.0013221 (PMC12212510; doi:10.1371/journal.pntd.0013221)
Supplement: S3 Table — (XLSX) [file pntd.0013221.s012.xlsx]

## Sheet: S3 Table
Host ID	Mf ID	Mf sex	Mitochondrial haplotype	X-linked haplotype in male mf	Y-linked haplotype in male mf	Maternal sibling family	Paternal sibling family
DRC_1118	DRC_1118_01	F	MT13	X--	Y--	M01	P--
DRC_1118	DRC_1118_02	M	MT13	X07	Y03	M01	P01
DRC_1118	DRC_1118_03	M	MT13	X07	Y03	M01	P01
DRC_1118	DRC_1118_04	M	MT13	X04	Y03	M01	P01
DRC_1118	DRC_1118_05	M	MT13	X07	Y03	M01	P01
DRC_1118	DRC_1118_06	F	MT13	X--	Y--	M01	P--
DRC_1118	DRC_1118_07	M	MT13	X04	Y03	M01	P01
DRC_1118	DRC_1118_08	F	MT13	X--	Y--	M01	P--
DRC_1118	DRC_1118_09	M	MT13	X04	Y03	M01	P01
DRC_1118	DRC_1118_10	F	MT13	X--	Y--	M01	P--
DRC_1118	DRC_1118_11	M	MT13	X07	Y03	M01	P01
DRC_1118	DRC_1118_12	M	MT13	X04	Y03	M01	P01
DRC_1118	DRC_1118_13	M	MT13	X07	Y03	M01	P01
DRC_1118	DRC_1118_14	M	MT13	X07	Y03	M01	P01
DRC_1118	DRC_1118_15	M	MT13	X04	Y03	M01	P01
DRC_1118	DRC_1118_16	M	MT13	X04	Y03	M01	P01
DRC_1118	DRC_1118_17	M	MT13	X04	Y03	M01	P01
DRC_1118	DRC_1118_18	F	MT13	X--	Y--	M01	P--
DRC_1118	DRC_1118_19	F	MT20	X--	Y--	M01	P--
DRC_1118	DRC_1118_20	F	MT20	X--	Y--	M01	P--
DRC_1118	DRC_1118_21	M	MT19	X04	Y03	M01	P01
DRC_1118	DRC_1118_22	F	MT15	X--	Y--	M01	P--
DRC_1118	DRC_1118_23	M	MT15	X04	Y03	M01	P01
DRC_1118	DRC_1118_46	F	MT13	X--	Y--	M01	P--
DRC_1118	DRC_1118_47	F	MT13	X--	Y--	M01	P--
DRC_1118	DRC_1118_48	F	MT13	X--	Y--	M01	P--
DRC_1118	DRC_1118_33	M	MT18	X01	Y05	M02	P03
DRC_1118	DRC_1118_34	F	MT18	X--	Y--	M02	P--
DRC_1118	DRC_1118_35	F	MT18	X--	Y--	M02	P--
DRC_1118	DRC_1118_36	M	MT18	X01	Y05	M02	P03
DRC_1118	DRC_1118_37	M	MT18	XND	Y05	M02	P03
DRC_1118	DRC_1118_38	F	MT18	X--	Y--	M02	P--
DRC_1118	DRC_1118_39	F	MT18	X--	Y--	M02	P--
DRC_1118	DRC_1118_24	F	MT12	X--	Y--	M03	P--
DRC_1118	DRC_1118_25	F	MT12	X--	Y--	M03	P--
DRC_1118	DRC_1118_26	F	MT12	X--	Y--	M03	P--
DRC_1118	DRC_1118_27	F	MT12	X--	Y--	M03	P--
DRC_1118	DRC_1118_49	F	MT12	X--	Y--	M03	P--
DRC_1118	DRC_1118_40	F	MT16	X--	Y--	M04	P--
DRC_1118	DRC_1118_41	M	MT16	X10	Y04	M04	P02
DRC_1118	DRC_1118_42	F	MT16	X--	Y--	M04	P--
DRC_1118	DRC_1118_43	F	MT16	X--	Y--	M04	P--
DRC_1118	DRC_1118_44	F	MT16	X--	Y--	M04	P--
DRC_1118	DRC_1118_45	M	MT16	X11	Y08	M04	P04
DRC_1118	DRC_1118_28	F	MT17	X--	Y--	M05	P--
DRC_1118	DRC_1118_29	M	MT17	X09	Y04	M05	P02
DRC_1118	DRC_1118_30	M	MT17	X05	Y04	M05	P02
DRC_1118	DRC_1118_31	F	MT14	X--	Y--	M05	P--
DRC_1118	DRC_1118_32	M	MT21	X05	Y04	M05	P02
DRC_1118	DRC_1118_50	M	MT17	X05	Y04	M05	P02
DRC_1118	DRC_1118_51	M	MT17	X05	Y04	M05	P02
DRC_1118	DRC_1118_52	M	MT17	XND	Y04	M05	P02
DRC_1118	DRC_1118_53	M	MT17	XND	Y04	M05	P02
DRC_1123	DRC_1123_13	M	MT10	X13	Y06	M01	P03
DRC_1123	DRC_1123_23	M	MT08	X16	Y06	M02	P03
DRC_1123	DRC_1123_24	F	MT08	X--	Y--	M02	P--
DRC_1123	DRC_1123_12	F	MT11	X--	Y--	M03	P--
DRC_1123	DRC_1123_26	M	MT03	X02	Y01	M04	P01
DRC_1123	DRC_1123_27	F	MT03	X--	Y--	M04	P--
DRC_1123	DRC_1123_28	F	MT03	X--	Y--	M04	P--
DRC_1123	DRC_1123_29	F	MT03	X--	Y--	M04	P--
DRC_1123	DRC_1123_30	F	MT03	X--	Y--	M04	P--
DRC_1123	DRC_1123_31	F	MT03	X--	Y--	M04	P--
DRC_1123	DRC_1123_32	M	MT03	X02	Y02	M04	P02
DRC_1123	DRC_1123_33	M	MT03	X02	Y01	M04	P01
DRC_1123	DRC_1123_34	M	MT03	X02	Y01	M04	P01
DRC_1123	DRC_1123_35	F	MT03	X--	Y--	M04	P--
DRC_1123	DRC_1123_03	M	MT04	X06	Y07	M05	P04
DRC_1123	DRC_1123_04	F	MT04	X--	Y--	M05	P--
DRC_1123	DRC_1123_05	M	MT04	X06	Y07	M05	P04
DRC_1123	DRC_1123_06	M	MT04	X12	Y07	M05	P04
DRC_1123	DRC_1123_07	F	MT07	X--	Y--	M06	P--
DRC_1123	DRC_1123_08	F	MT07	X--	Y--	M06	P--
DRC_1123	DRC_1123_09	F	MT07	X--	Y--	M06	P--
DRC_1123	DRC_1123_10	F	MT06	X--	Y--	M06	P--
DRC_1123	DRC_1123_11	F	MT06	X--	Y--	M06	P--
DRC_1123	DRC_1123_25	F	MT05	X--	Y--	M07	P--
DRC_1123	DRC_1123_14	F	MT02	X--	Y--	M08	P--
DRC_1123	DRC_1123_15	M	MT02	X14	Y09	M08	P05
DRC_1123	DRC_1123_16	F	MT02	X--	Y--	M08	P--
DRC_1123	DRC_1123_01	F	MT01	X--	Y--	M09	P--
DRC_1123	DRC_1123_02	M	MT01	X08	Y07	M09	P04
DRC_1123	DRC_1123_17	M	MT01	X08	Y07	M09	P04
DRC_1123	DRC_1123_18	M	MT01	XND	Y10	M09	P06
DRC_1123	DRC_1123_19	F	MT01	X--	Y--	M09	P--
DRC_1123	DRC_1123_20	M	MT01	X08	Y02	M09	P02
DRC_1123	DRC_1123_21	M	MT01	X15	Y07	M09	P04
DRC_1123	DRC_1123_22	F	MT09	X--	Y--	M10	P--
GH_1118	GH_1118_01	M	MT04	X06	Y05	M01	P02
GH_1118	GH_1118_02	F	MT04	X--	Y--	M01	P--
GH_1118	GH_1118_03	F	MT04	X--	Y--	M01	P--
GH_1118	GH_1118_04	M	MT04	X06	Y05	M01	P02
GH_1118	GH_1118_05	F	MT04	X--	Y--	M01	P--
GH_1118	GH_1118_06	M	MT04	XND	Y05	M01	P02
GH_1118	GH_1118_19	F	MT04	X--	Y--	M01	P--
GH_1118	GH_1118_20	M	MT04	X06	Y03	M01	P01
GH_1118	GH_1118_21	F	MT04	X--	Y--	M01	P--
GH_1118	GH_1118_22	F	MT04	X--	Y--	M01	P--
GH_1118	GH_1118_23	M	MT04	X11	Y08	M01	P03
GH_1118	GH_1118_24	M	MT04	X06	Y08	M01	P03
GH_1118	GH_1118_25	M	MT04	X11	Y03	M01	P01
GH_1118	GH_1118_26	F	MT36	X--	Y--	M02	P--
GH_1118	GH_1118_27	M	MT02	X17	Y17	M03	P05
GH_1118	GH_1118_15	F	MT08	X--	Y--	M04	P--
GH_1118	GH_1118_28	M	MT05	X18	Y17	M05	P05
GH_1118	GH_1118_10	F	MT06	X--	Y--	M06	P--
GH_1118	GH_1118_07	F	MT03	X--	Y--	M07	P--
GH_1118	GH_1118_08	M	MT03	XND	Y15	M07	P04
GH_1118	GH_1118_09	F	MT03	X--	Y--	M07	P--
GH_1118	GH_1118_11	F	MT03	X--	Y--	M07	P--
GH_1118	GH_1118_12	F	MT03	X--	Y--	M07	P--
GH_1118	GH_1118_13	M	MT03	X05	Y15	M07	P04
GH_1118	GH_1118_14	M	MT03	X05	Y17	M07	P05
GH_1118	GH_1118_29	F	MT07	X--	Y--	M08	P--
GH_1118	GH_1118_16	F	MT01	X--	Y--	M09	P--
GH_1118	GH_1118_17	F	MT01	X--	Y--	M09	P--
GH_1118	GH_1118_18	F	MT09	X--	Y--	M09	P--
GH_1123	GH_1123_01	F	MT10	X--	Y--	M01	P--
GH_1123	GH_1123_02	F	MT10	X--	Y--	M01	P--
GH_1123	GH_1123_03	F	MT10	X--	Y--	M01	P--
GH_1123	GH_1123_04	M	MT10	X02	Y12	M01	P01
GH_1123	GH_1123_05	F	MT10	X--	Y--	M01	P--
GH_1123	GH_1123_06	M	MT10	XND	Y12	M01	P01
GH_1123	GH_1123_07	F	MT10	X--	Y--	M01	P--
GH_1123	GH_1123_08	F	MT10	X--	Y--	M01	P--
GH_1123	GH_1123_09	F	MT10	X--	Y--	M01	P--
GH_1123	GH_1123_10	M	MT10	X02	Y12	M01	P01
GH_1123	GH_1123_11	F	MT10	X--	Y--	M01	P--
GH_1123	GH_1123_12	F	MT10	X--	Y--	M01	P--
GH_1161	GH_1161_05	M	MT16	XND	Y01	M01	P01
GH_1161	GH_1161_01	M	MT12	XND	Y01	M02	P01
GH_1161	GH_1161_02	F	MT13	X--	Y--	M03	P--
GH_1161	GH_1161_03	F	MT13	X--	Y--	M03	P--
GH_1161	GH_1161_04	F	MT13	X--	Y--	M03	P--
GH_1161	GH_1161_12	M	MT15	XND	Y06	M04	P02
GH_1161	GH_1161_06	M	MT11	XND	Y06	M05	P02
GH_1161	GH_1161_07	M	MT11	X04	Y06	M05	P02
GH_1161	GH_1161_08	M	MT14	X19	Y06	M05	P02
GH_1161	GH_1161_09	F	MT11	X--	Y--	M05	P--
GH_1161	GH_1161_10	F	MT11	X--	Y--	M05	P--
GH_1161	GH_1161_11	M	MT11	X04	Y06	M05	P02
GH_1171	GH_1171_01	M	MT17	X16	Y02	M01	P01
GH_1171	GH_1171_02	F	MT17	X--	Y--	M01	P--
GH_1171	GH_1171_03	F	MT17	X--	Y--	M01	P--
GH_1171	GH_1171_04	F	MT17	X--	Y--	M01	P--
GH_1171	GH_1171_05	M	MT17	X16	Y02	M01	P01
GH_1171	GH_1171_06	F	MT17	X--	Y--	M01	P--
GH_1171	GH_1171_07	F	MT17	X--	Y--	M01	P--
GH_1171	GH_1171_08	M	MT17	X09	Y02	M01	P01
GH_1171	GH_1171_09	M	MT17	X16	Y02	M01	P01
GH_1171	GH_1171_10	M	MT17	X09	Y02	M01	P01
GH_1174	GH_1174_09	F	MT19	X--	Y--	M01	P--
GH_1174	GH_1174_10	M	MT19	XND	Y17	M01	P02
GH_1174	GH_1174_11	F	MT21	X--	Y--	M02	P--
GH_1174	GH_1174_04	F	MT20	X--	Y--	M03	P--
GH_1174	GH_1174_01	M	MT18	X20	Y16	M04	P01
GH_1174	GH_1174_02	F	MT18	X--	Y--	M04	P--
GH_1174	GH_1174_03	M	MT18	X07	Y16	M04	P01
GH_1174	GH_1174_05	M	MT18	X07	Y16	M04	P01
GH_1174	GH_1174_06	F	MT18	X--	Y--	M04	P--
GH_1174	GH_1174_07	F	MT18	X--	Y--	M04	P--
GH_1174	GH_1174_08	M	MT18	X07	Y16	M04	P01
GH_1174	GH_1174_12	M	MT18	X07	Y16	M04	P01
GH_1177	GH_1177_09	M	MT24	X12	Y04	M01	P01
GH_1177	GH_1177_11	F	MT24	X--	Y--	M01	P--
GH_1177	GH_1177_13	M	MT24	X12	Y04	M01	P01
GH_1177	GH_1177_15	M	MT24	XND	Y04	M01	P01
GH_1177	GH_1177_17	M	MT24	X12	Y04	M01	P01
GH_1177	GH_1177_16	M	MT28	XND	Y04	M02	P01
GH_1177	GH_1177_10	M	MT26	X01	Y04	M03	P01
GH_1177	GH_1177_12	M	MT26	X01	Y04	M03	P01
GH_1177	GH_1177_14	F	MT26	X--	Y--	M03	P--
GH_1177	GH_1177_18	M	MT26	XND	Y04	M03	P01
GH_1177	GH_1177_19	M	MT01	XND	Y17	M04	P04
GH_1177	GH_1177_07	M	MT27	X03	Y10	M05	P03
GH_1177	GH_1177_08	M	MT27	X03	Y10	M05	P03
GH_1177	GH_1177_21	F	MT25	X--	Y--	M06	P--
GH_1177	GH_1177_04	F	MT23	X--	Y--	M07	P--
GH_1177	GH_1177_05	M	MT23	X08	Y09	M07	P02
GH_1177	GH_1177_06	M	MT23	X08	Y09	M07	P02
GH_1177	GH_1177_22	F	MT23	X--	Y--	M07	P--
GH_1177	GH_1177_01	F	MT22	X--	Y--	M08	P--
GH_1177	GH_1177_02	F	MT22	X--	Y--	M08	P--
GH_1177	GH_1177_03	M	MT22	X21	Y17	M08	P04
GH_1177	GH_1177_20	F	MT22	X--	Y--	M08	P--
GH_1219	GH_1219_01	F	MT29	X--	Y--	M01	P--
GH_1219	GH_1219_02	M	MT29	X22	Y07	M01	P01
GH_1219	GH_1219_03	F	MT29	X--	Y--	M01	P--
GH_1219	GH_1219_04	F	MT29	X--	Y--	M01	P--
GH_1219	GH_1219_05	M	MT29	XND	Y07	M01	P01
GH_1219	GH_1219_08	M	MT30	XND	Y17	M02	P03
GH_1219	GH_1219_09	F	MT30	X--	Y--	M02	P--
GH_1219	GH_1219_06	M	MT31	X13	Y14	M03	P02
GH_1219	GH_1219_07	M	MT31	X13	Y14	M03	P02
GH_1224	GH_1224_01	F	MT23	X--	Y--	M01	P--
GH_1224	GH_1224_02	F	MT23	X--	Y--	M01	P--
GH_1224	GH_1224_03	M	MT23	X14	Y13	M01	P01
GH_1224	GH_1224_04	M	MT23	X14	Y13	M01	P01
GH_1224	GH_1224_05	F	MT23	X--	Y--	M01	P--
GH_1224	GH_1224_06	F	MT23	X--	Y--	M01	P--
GH_1224	GH_1224_07	F	MT23	X--	Y--	M01	P--
GH_1224	GH_1224_08	M	MT23	X10	Y13	M01	P01
GH_1224	GH_1224_09	F	MT23	X--	Y--	M01	P--
GH_1224	GH_1224_10	M	MT23	X14	Y13	M01	P01
GH_1224	GH_1224_11	F	MT23	X--	Y--	M01	P--
GH_1224	GH_1224_12	F	MT23	X--	Y--	M01	P--
GH_1224	GH_1224_13	M	MT23	X10	Y13	M01	P01
GH_1224	GH_1224_14	M	MT23	X10	Y13	M01	P01
GH_1224	GH_1224_15	F	MT23	X--	Y--	M01	P--
GH_1224	GH_1224_16	F	MT23	X--	Y--	M01	P--
GH_1224	GH_1224_17	F	MT23	X--	Y--	M01	P--
GH_1224	GH_1224_18	F	MT23	X--	Y--	M01	P--
GH_1224	GH_1224_19	F	MT23	X--	Y--	M01	P--
GH_1250	GH_1250_06	F	MT34	X--	Y--	M01	P--
GH_1250	GH_1250_07	F	MT34	X--	Y--	M01	P--
GH_1250	GH_1250_08	M	MT34	XND	Y17	M01	P02
GH_1250	GH_1250_09	F	MT34	X--	Y--	M01	P--
GH_1250	GH_1250_10	F	MT34	X--	Y--	M01	P--
GH_1250	GH_1250_02	M	MT35	X15	Y11	M02	P01
GH_1250	GH_1250_13	M	MT35	X15	Y11	M02	P01
GH_1250	GH_1250_11	M	MT33	XND	Y11	M03	P01
GH_1250	GH_1250_12	M	MT33	XND	Y11	M03	P01
GH_1250	GH_1250_01	F	MT32	X--	Y--	M04	P--
GH_1250	GH_1250_03	F	MT32	X--	Y--	M04	P--
GH_1250	GH_1250_04	M	MT32	X23	Y11	M04	P01
GH_1250	GH_1250_05	M	MT32	XND	Y11	M04	P01
LR_320472	LR_320472_11	M	MT06	X05	Y06	M01	P03
LR_320472	LR_320472_12	F	MT06	X--	Y--	M01	P--
LR_320472	LR_320472_13	M	MT02	X06	Y02	M02	P02
LR_320472	LR_320472_03	F	MT04	X--	Y--	M02	P--
LR_320472	LR_320472_04	F	MT04	X--	Y--	M02	P--
LR_320472	LR_320472_05	F	MT04	X--	Y--	M02	P--
LR_320472	LR_320472_01	M	MT03	XND	Y01	M03	P01
LR_320472	LR_320472_02	F	MT03	X--	Y--	M03	P--
LR_320472	LR_320472_06	M	MT03	X07	Y01	M03	P01
LR_320472	LR_320472_07	F	MT03	X--	Y--	M03	P--
LR_320472	LR_320472_14	F	MT05	X--	Y--	M04	P--
LR_320472	LR_320472_08	M	MT01	X04	Y07	M05	P04
LR_320472	LR_320472_09	F	MT01	X--	Y--	M05	P--
LR_320472	LR_320472_10	M	MT01	X04	Y07	M05	P04
LR_320573	LR_320573_18	M	MT10	X08	Y02	M01	P01
LR_320573	LR_320573_01	M	MT07	X03	Y04	M02	P03
LR_320573	LR_320573_03	M	MT07	X09	Y06	M02	P05
LR_320573	LR_320573_04	F	MT07	X--	Y--	M02	P--
LR_320573	LR_320573_10	M	MT07	X03	Y03	M02	P02
LR_320573	LR_320573_19	F	MT07	X--	Y--	M02	P--
LR_320573	LR_320573_02	F	MT02	X--	Y--	M03	P--
LR_320573	LR_320573_05	F	MT11	X--	Y--	M04	P--
LR_320573	LR_320573_06	M	MT11	X01	Y04	M04	P03
LR_320573	LR_320573_07	M	MT11	X02	Y04	M04	P03
LR_320573	LR_320573_12	F	MT11	X--	Y--	M04	P--
LR_320573	LR_320573_13	M	MT11	X02	Y03	M04	P02
LR_320573	LR_320573_15	M	MT11	X01	Y05	M04	P04
LR_320573	LR_320573_08	M	MT09	X11	Y03	M05	P02
LR_320573	LR_320573_09	F	MT09	X--	Y--	M05	P--
LR_320573	LR_320573_11	F	MT09	X--	Y--	M05	P--
LR_320573	LR_320573_16	M	MT09	XND	Y05	M05	P04
LR_320573	LR_320573_14	F	MT08	X--	Y--	M06	P--
LR_320573	LR_320573_17	M	MT08	X10	Y05	M06	P04
